# Supplementary material for: Sex-Specific Associations between Gut Microbiome and Non-Alcoholic Fatty Liver Disease among Urban Chinese Adults
Source: Microorganisms. 2021 Oct 8;9(10):2118. doi: 10.3390/microorganisms9102118 (PMC8537656; doi:10.3390/microorganisms9102118)
Supplement: Supplementary file 1 [file microorganisms-09-02118-s001.zip]

Archive with 1 entries (1 files):
- microorganisms-1409115-supplementary.pdf
